# Supplementary material for: Simultaneous production of fatty acids and amino polysaccharides from Norway spruce hydrolysates using oleaginous Mucor circinelloides
Source: Sci Rep. 2025 Apr 23;15:14106. doi: 10.1038/s41598-025-98549-0 (PMC12019349; doi:10.1038/s41598-025-98549-0)
Supplement: Supplementary file 3 — Supplementary Material 3 [file 41598_2025_98549_MOESM3_ESM.xlsx]

## Sheet: Legend
	ANOVA analysis (diff – difference, lwr – lower bound, upr – upper bound, p adj – adjusted p value, CLD – compact letter display)

## Sheet: Biomass
Comparison	diff	lwr	upr	p adj	Time	p adj	CLD value
Excello_90-BALITM	1,650000000000000	-0.056314	3,356313994142671	0.0545187	2.5	0.0545187	a
Glucose-BALITM	-0.55	-2.25631	1,156313994142672	0,46572449913507108	2.5	0,46572449913507108	ab
Glucose-Excello_90	-2.2	-3.90631	-0.493686	0.0253731	2.5	0.0253731	b
Excello_90-BALITM	3,225000000000000	1,5939436493437880	4,856056350656212	0.00760345	16	0.00760345	a
Glucose-BALITM	0.475	-1.15606	2,106056350656213	0,52196878335471741	16	0,52196878335471741	b
Glucose-Excello_90	-2.75	-4.38106	-1.11894	0.0119936	16	0.0119936	b
Excello_90-BALITM	3,490000000000000	1,5799197994540477	5,400080200545952	0.00953732	24	0.00953732	a
Glucose-BALITM	0.55	-1.36008	2,460080200545955	0,52817831067987964	24	0,52817831067987964	b
Glucose-Excello_90	-2.94	-4.85008	-1.02992	0.0155153	24	0.0155153	b
Excello_90-BALITM	2,070000000000000	1,4802661401450909	2,659733859854910	0.00144762	48	0.00144762	a
Glucose-BALITM	1,290000000000003	0,7002661401450933	1,879733859854912	0.00567942	48	0.00567942	b
Glucose-Excello_90	-0.78	-1.36973	-0.190266	0.023658	48	0.023658	c
Excello_90-BALITM	0.945	-0.857689	2,747689473854517	0,21886878213193517	72	0,21886878213193517	a
Glucose-BALITM	0.13	-1.67269	1,932689473854522	0,95195782044552879	72	0,95195782044552879	a
Glucose-Excello_90	-0.815	-2.61769	0.987689	0,28575116878262685	72	0,28575116878262685	a
Excello_90-BALITM	2,130000000000001	-1.71037	5,970371824983181	0,19612602008291014	96	0,19612602008291014	a
Glucose-BALITM	1,640000000000004	-2.20037	5,480371824983184	0,31399289958294441	96	0,31399289958294441	a
Glucose-Excello_90	-0.49	-4.33037	3,350371824983183	0,86161807258240608	96	0,86161807258240608	a
Excello_90-BALITM	2,470000000000001	-4.22898	9,168979750068395	0,39143505780760079	120	0,39143505780760079	a
Glucose-BALITM	0.8	-5.89898	7,498979750068395	0,87697725589365594	120	0,87697725589365594	a
Glucose-Excello_90	-1.67	-8.36898	5,028979750068395	0,60510566832112189	120	0,60510566832112189	a
Excello_90-BALITM	1,835000000000001	-9.36903	13,039034219318802	0,78822738530368619	144	0,78822738530368619	a
Glucose-BALITM	-0.81	-12.014	10,394034219318808	0,95172629976248746	144	0,95172629976248746	a
Glucose-Excello_90	-2.645	-13.849	8,559034219318807	0,63273192034641390	144	0,63273192034641390	a
Excello_90-BALITM	-0.55	-13.2608	12,160825681516124	0,98224364207058024	168	0,98224364207058024	a
Glucose-BALITM	0.205	-12.5058	12,915825681516125	0,99750107072624949	168	0,99750107072624949	a
Glucose-Excello_90	0.755	-11.9558	13,465825681516124	0,96697684226284975	168	0,96697684226284975	a
Excello_90-BALITM	-2.43	-8.96158	4,101581618066312	0,38655129022352408	192	0,38655129022352408	a
Glucose-BALITM	2,475000000000001	-4.05658	9,006581618066313	0,37661938252398086	192	0,37661938252398086	a
Glucose-Excello_90	4,905000000000001	-1.62658	11,436581618066313	0,10156264721909858	192	0,10156264721909858	a
Excello_90-BALITM	-0.4	-11.4174	10,617362228271556	0,98744361784101686	216	0,98744361784101686	a
Glucose-BALITM	1,720000000000003	-9.29736	12,737362228271561	0,80433087569387784	216	0,80433087569387784	a
Glucose-Excello_90	2,120000000000004	-8.89736	13,137362228271559	0,72666114110884983	216	0,72666114110884983	a

## Sheet: Glucose
Comparison	diff	lwr	upr	p adj	Time	CLD value
Excello_90-BALITM	-0.715	-10.1918	8,761767383652039	9,47614970955871e-01	2.5	a
Glucose-BALITM	-0.91	-10.3868	8,566767383652074	9,17412294667650e-01	2.5	a
Glucose-Excello_90	-0.195	-9.67177	9,281767383652078	9,95937712547290e-01	2.5	a
Excello_90-BALITM	6,6799999999999926	-4.38394	17,743940789539945	1,64957074809995e-01	16	a
Glucose-BALITM	15,0750000000000171	4,011059210460065	26,138940789539969	2,17964664977537e-02	16	ab
Glucose-Excello_90	8,3950000000000244	-2.66894	19,458940789539977	9,91260179207747e-02	16	b
Excello_90-BALITM	-1.685	-10.0669	6,696883948160487	7,07989953283496e-01	24	a
Glucose-BALITM	13,9300000000000352	5,548116051839546	22,311883948160524	1,24938911150533e-02	24	b
Glucose-Excello_90	15,6150000000000375	7,233116051839549	23,996883948160527	9,02185896411878e-03	24	b
Excello_90-BALITM	-3.305	-9.96087	3,350874381721072	2,42204047127180e-01	48	a
Glucose-BALITM	-1.48	-8.13587	5,175874381721103	6,61923464110590e-01	48	a
Glucose-Excello_90	1,8250000000000313	-4.83087	8,480874381721103	5,54801214856132e-01	48	a
Excello_90-BALITM	-4.605	-9.06738	-0.142617	4,60714952763849e-02	72	a
Glucose-BALITM	-20.545	-25.0074	-16.0826	6,84553675563637e-04	72	b
Glucose-Excello_90	-15.94	-20.4024	-11.4776	1,37805040389349e-03	72	c
Excello_90-BALITM	-4.845	-8.83705	-0.852951	2,99170398060976e-02	96	a
Glucose-BALITM	-31.015	-35.007	-27.023	4,88426014558785e-05	96	b
Glucose-Excello_90	-26.17	-30.162	-22.178	1,83227473388170e-04	96	c
Excello_90-BALITM	-3.515	-5.04401	-1.98599	4,91733605882816e-03	120	a
Glucose-BALITM	-21.075	-22.604	-19.546	0,00000000000000e+00	120	b
Glucose-Excello_90	-17.56	-19.089	-16.031	0,00000000000000e+00	120	c
Excello_90-BALITM	-2.34	-7.56735	2,887352420763483	2,90568618735766e-01	144	a
Glucose-BALITM	-10.755	-15.9824	-5.52765	6,78005178913210e-03	144	a
Glucose-Excello_90	-8.415	-13.6424	-3.18765	1,36730943341205e-02	144	b
Excello_90-BALITM	-0.635	-6.13197	4,861966382345352	8,84107725234975e-01	168	a
Glucose-BALITM	-3.47	-8.96697	2,026966382345354	1,50086208894765e-01	168	a
Glucose-Excello_90	-2.835	-8.33197	2,661966382345354	2,25737611707449e-01	168	a
Excello_90-BALITM	0,8650000000000002	-2.30765	4,037650842668885	5,57858906803333e-01	192	a
Glucose-BALITM	-0.05	-3.22265	3,122650842668885	9,97613670689547e-01	192	a
Glucose-Excello_90	-0.915	-4.08765	2,257650842668885	5,27310272741387e-01	192	a
Excello_90-BALITM	0,5000000000000001	-0.316554	1,316553520693425	1,60142042343406e-01	216	a
Glucose-BALITM	0,1200000000000000	-0.696554	0.936554	8,23240452747034e-01	216	a
Glucose-Excello_90	-0.38	-1.19655	0.436554	2,71913967950706e-01	216	a

## Sheet: Lipids percent
Comparison	diff	lwr	upr	p adj	Time	CLD value
Excello_90-BALITM	-0.9	-4.26669	2,466693192486529	0,56842213262620900	72	a
Glucose-BALITM	5,685000000000024	2.31831	9,051693192486551	0.0119417	72	b
Glucose-Excello_90	6,585000000000022	3.21831	9,951693192486550	0.00784442	72	b
Excello_90-BALITM	-0.9	-4.25665	2,456650575731687	0,56682565841290788	120	a
Glucose-BALITM	0.865	-2.49165	4,221650575731695	0,58784800351026489	120	a
Glucose-Excello_90	1,765000000000008	-1.59165	5,121650575731693	0,21759538354704100	120	a
Excello_90-BALITM	-1.86	-4.99319	1,273189910705007	0,17086841964921107	168	a
Glucose-BALITM	-2.86	-5.99319	0.27319	0.0631335	168	a
Glucose-Excello_90	-1	-4.13319	2,133189910705021	0,47122187393924153	168	a
Excello_90-BALITM	-1.03	-4.90594	2,845938741542464	0,57158909490833731	216	a
Glucose-BALITM	-5.05	-8.92594	-1.17406	0.0246547	216	a
Glucose-Excello_90	-4.02	-7.89594	-0.144061	0.0454693	216	b

## Sheet: Lipids gL
Comparison	diff	lwr	upr	p adj	Time	CLD value
Excello_90-BALITM	0.32	-0.53418	1.17418	0,3827885043338916	72	a
Glucose-BALITM	0.79	-0.0641798	1.64418	0.0610748	72	a
Glucose-Excello_90	0.47	-0.38418	1.32418	0,1992392420036563	72	a
Excello_90-BALITM	1,110000000000000	-2.63452	4.85452	0,5122022846570100	120	a
Glucose-BALITM	0.535	-3.20952	4.27952	0,8315320912499820	120	a
Glucose-Excello_90	-0.575	-4.31952	3.16952	0,8096561771508571	120	a
Excello_90-BALITM	-0.455	-7.10035	6.19035	0,9565186516140228	168	a
Glucose-BALITM	-0.205	-6.85035	6.44035	0,9909082332259040	168	a
Glucose-Excello_90	0.25	-6.39535	6.89535	0,9865287979872757	168	a
Excello_90-BALITM	-0.285	-6.2001	5.6301	0,9780624862605922	216	a
Glucose-BALITM	0.525	-5.3901	6.4401	0,9287161073708252	216	a
Glucose-Excello_90	0.81	-5.1051	6.7251	0,8434096594083215	216	a

## Sheet: Ethanol
Comparison	diff	lwr	upr	p adj	Time	CLD value
Excello_90-BALITM	-490.645	-650.934	-330.356	0.00214045	2.5	a
Glucose-BALITM	-503.775	-664.064	-343.486	0.00198352	2.5	b
Glucose-Excello_90	-13.13	-173.419	147,1594109107641	0,93873479247649327	2.5	b
Excello_90-BALITM	-392.515	-606.149	-178.881	0.00938692	16	a
Glucose-BALITM	-267.665	-481.299	-54.031	0.0274387	16	b
Glucose-Excello_90	124,8500000000001	-88.784	338,4839817729864	0,17648267628963454	16	b
Excello_90-BALITM	-356.81	-552.554	-161.066	0.00960202	24	a
Glucose-BALITM	-374.315	-570.059	-178.571	0.00837031	24	b
Glucose-Excello_90	-17.505	-213.249	178,2394744731363	0,92769892913041363	24	b
Excello_90-BALITM	-100.43	-580.716	379,8555850125201	0,69048863389321258	48	a
Glucose-BALITM	87.995	-392.291	568,2805850125203	0,74660653313807446	48	a
Glucose-Excello_90	188,4250000000002	-291.861	668,7105850125203	0,35802296886811791	48	a
Excello_90-BALITM	-123.01	-429.882	183,8618334582501	0,34665153910604596	72	a
Glucose-BALITM	-93.295	-400.167	213,5768334582502	0,49822731350690685	72	a
Glucose-Excello_90	29.715	-277.157	336,5868334582502	0,91611628849416327	72	a
Excello_90-BALITM	-1429.78	-2475.62	-383.938	0.0215954	192	a
Glucose-BALITM	-2188.09	-3233.94	-1142.25	0.00646002	192	b
Glucose-Excello_90	-758.315	-1804.16	287,5270368706042	0,11019577278104009	192	b
Excello_90-BALITM	-1816.76	-3266.89	-366.636	0.0274437	216	a
Glucose-BALITM	-3014.58	-4464.71	-1564.46	0.00658055	216	b
Glucose-Excello_90	-1197.82	-2647.95	252,3087080699220	0.0808825	216	b

## Sheet: Glucosamine
Comparison	diff	lwr	upr	p adj	Time	CLD value
Excello_90-BALITM	0,8280000000000003	-3.98391	5.63991	0,7705767689668088	48	a
Glucose-BALITM	-1.036	-5.84791	3.77591	0,6771067520071423	48	a
Glucose-Excello_90	-1.864	-6.67591	2.94791	0,3647845109653727	48	a
Excello_90-BALITM	0,8940000000000001	-2.9839	4.7719	0,6444641129039088	72	a
Glucose-BALITM	0.049	-3.8289	3.9269	0,9984648706524966	72	a
Glucose-Excello_90	-0.845	-4.7229	3.0329	0,6715009878992164	72	a
Excello_90-BALITM	0,1100000000000012	-7.52051	7.74051	0,9980026429911384	96	a
Glucose-BALITM	0,4590000000000023	-7.17151	8.08951	0,9661559926629164	96	a
Glucose-Excello_90	0,3490000000000011	-7.28151	7.97951	0,9801956831435532	96	a
Excello_90-BALITM	-0.476	-3.5626	2.6106	0,8082915186737312	120	a
Glucose-BALITM	0,4080000000000030	-2.6786	3.4946	0,8527500952720647	120	a
Glucose-Excello_90	0,8840000000000030	-2.2026	3.9706	0,5311284196494079	120	a
Excello_90-BALITM	0,4005000000000010	-2.2426	3.0436	0,8138601828784587	144	a
Glucose-BALITM	0,5435000000000034	-2.0996	3.1866	0,6980135073998227	144	a
Glucose-Excello_90	0,1430000000000025	-2.5001	2.7861	0,9724716530800552	144	a
Excello_90-BALITM	-1.391	-4.40455	1.62255	0,2757888871725895	168	a
Glucose-BALITM	1,0940000000000030	-1.91955	4.10755	0,3999203333782806	168	a
Glucose-Excello_90	2,4850000000000039	-0.528547	5.49855	0.0812172	168	a
Excello_90-BALITM	-2.0725	-7.37155	3.22655	0,3596660751563937	192	a
Glucose-BALITM	0,4200000000000017	-4.87905	5.71905	0,9424516091430759	192	a
Glucose-Excello_90	2,4925000000000015	-2.80655	7.79155	0,2668933578854148	192	a
Excello_90-BALITM	-3.412	-8.86438	2.04038	0,1529152888511960	216	a
Glucose-BALITM	3,9035000000000020	-1.54888	9.35588	0,1134621210992922	216	ab
Glucose-Excello_90	7,3155000000000019	1,863121682375424	12,76787831762458	0.0227432	216	b
